# Supplementary material for: Transcranial Direct-Current Stimulation as an Adjunct to Verb Network Strengthening Treatment in Post-stroke Chronic Aphasia: A Double-Blinded Randomized Feasibility Study
Source: Front Neurol. 2022 Mar 2;13:722402. doi: 10.3389/fneur.2022.722402 (PMC8924047; doi:10.3389/fneur.2022.722402)
Supplement: Supplementary file 1 [file Table_1.XLSX]

## Sheet: Active tDCS group
Supplementary Table 1
Active tDCS group indivudal pre-post data and RCI values
			Participant 1						Participant 2						Participant 3
Outcome measure	Pre-tx	Post-tx	RCI	F	RCI		Pre-tx	Post-tx	RCI	F	RCI		Pre-tx	Post-tx	RCI	F	RCI
Picture Description:
Total words	27	43	1.67	56	2.32		263	202	-6.35	199	-5.13		280	287	0.73	276	-0.32
Total utterances	10	10	0	11	NA		28	30	20.67	29	NA		42	45	31	43	NA
Verb token total	4	5	3.1	7	15.81		47	56	27.93	44	-15.81		72	75	9.31	72	0
Verb type total	4	5	0.4	7	4.24		14	21	2.8	17	4.24		18	31	5.19	26	11.3
VTTR	1	1	0	1	0		0.3	0.38	6.74	0.39	13.69		0.25	0.41	13.48	0.36	16.74
PAS	0.5	0.6	1.86	0.71	0.26		0.86	0.74	-2.23	0.5	-0.45		0.47	0.51	0.74	0.57	0.12
Procedural:
Total words	10	21	1	29	0.3		154	115	-3.53	52	-1.6		114	135	1.9	136	0.36
Total utterances	4	5	0.1	6	0.13		26	13	-1.26	11	-0.96		12	20	0.78	22	0.64
Verb token total	4	9	3.86	7	2.62		19	34	11.58	14	-4.36		33	40	5.4	37	3.49
Verb type total	4	4	0	6	5.28		13	19	6.67	12	-2.64		15	18	3.33	17	5.28
VTTR	1	0.44	-1.26	0.86	-1.49		0.68	0.56	-0.27	0.9	2.33		0.45	0.45	0	0.46	0.11
PAS	1	0.6	-1.62	0.86	-0.87		0.9	1.29	1.58	0.87	-0.19		0.21	0.2	-0.04	0.57	2.23
Cinderella Narrative:
Total words	13	17	0.28	28	0.2		41	144	7.08	252	2.79		267	289	1.51	274	0.09
Total utterances	5	7	0.83	10	0.47		6	20	5.83	32	2.45		26	31	2.08	30	0.38
Verb token total	2	12	8.75	9	0.47		12	36	20.99	57	3.03		57	76	16.62	59	0.13
Verb type total	2	9	8.5	4	0.16		10	22	14.58	40	2.39		21	35	17.01	28	0.56
VTTR	1	0.75	-2.54	0.44	-1.34		0.83	0.61	-2.24	0.7	-0.31		0.39	0.46	0.71	0.47	0.19
PAS	1.5	1.25	-3.2	0.78	-1.55		0.58	0.69	1.41	0.56	-0.04		0.28	0.48	2.56	0.54	0.56
Questionnaires/Screens:
CETI	64	68	3.6	76	13.41**		72	81	8.09	85	14.53**		68	77	8.09	77	10.06
AIQ	23	18	4.47	NA	NA		42	47	-4.47	NA	NA		15	15	0	NA	NA
HADS-A	2	2	0	NA	NA		5	3	2.46	NA	NA		2	2	0	NA	NA
HADS-D	1	4	-6.55	NA	NA		9	9	0	NA	NA		0	0	0	NA	NA
MOCA	24	24	0	NA	NA		24	24	0	NA	NA		23	24	1.22	NA	NA

## Sheet: Sham group
Supplementary Table 2
Sham group indivudal pre-post data and % changes
			Participant 4						Participant 5						Participant 6
Outcome measure	Pre-tx	Post-tx	RCI	F	RCI		Pre-tx	Post-tx	RCI	F	RCI		Pre-tx	Post-tx	RCI	F	RCI
Picture Description:
Total words	211	93	-0.85	73	-0.71		100	105	0.04	101	0.01		139	147	0.06	138	-0.01
Total utterances	29	16	-1.65	12	-1.26		13	10	-0.38	11	-0.15		19	22	0.38	19	0
Verb token total	49	9	-1.17	32	-3.16		9	11	0.06	13	0.74		32	35	0.09	29	-0.56
Verb type total	20	11	-1.3	8	-1.64		6	8	0.29	7	0.14		7	10	0.43	5	-0.27
VTTR	0.41	0.89	2.87	0.34	-12.37		0.67	0.73	0.36	0.54	-22.98		0.22	0.29	0.42	0.17	-8.84
PAS	0.53	0.74	2.6	0.81	2.23		1.11	1.27	1.98	1.23	0.98		1.03	0.91	-1.48	0.9	-1.06
Procedural:
Total words	66	54	-2.17	49	-9.39		121	112	-1.63	112	-4.97		52	69	3.08	54	1.1
Total utterances	11	8	-0.42	7	-1.32		14	11	0.42	15	0.33		8	12	0.56	11	0.99
Verb token total	18	10	-0.95	10	-2.07		19	21	0.24	20	0.26		12	16	0.47	11	-0.26
Verb type total	13	8	-1.72	8	-2.64		15	17	0.69	15	0		9	10	0.34	9	0
VTTR	0.72	0.8	0.61	0.8	0.31		0.79	0.81	0.15	0.75	-0.15		0.75	0.63	-0.92	0.82	0.27
PAS	1.4	0.9	-1.59	0.8	-0.78		0.81	0.95	0.44	0.9	0.12		0.58	0.63	0.16	0.85	0.35
Cinderella Narrative:
Total words	118	52	-0.73	45	-0.81		108	116	0.09	118	0.11		105	119	0.16	109	0.04
Total utterances	12	6	-2.98	7	-2.57		8	8	0	10	1.03		18	20	0.99	16	-1.03
Verb token total	43	13	-0.55	14	-0.86		21	23	0.04	20	-0.03		30	30	0	43	0.39
Verb type total	22	9	-1.33	10	-0.99		15	18	0.31	20	0.41		25	27	0.2	23	-0.16
VTTR	0.51	0.69	8.89	0.71	0.65		0.71	0.78	3.46	1	0.95		0.83	0.9	3.46	0.68	-0.49
PAS	0.47	0.54	3.36	0.43	-2.15		0.95	0.87	-3.83	0.85	-5.38		0.6	0.63	1.44	0.4	-10.76
Questionnaires/Screens:
CETI	59	59	0	58	-11.23		45	52	7.65	46	11.23		66	69	3.28	67	11.23
AIQ	38	36	16.9	NA	NA		46	43	25.35	NA	NA		33	32	8.45	NA	NA
HADS-A	4	7	6.55	NA	NA		12	12	0	NA	NA		3	3	0	NA	NA
HADS-D	3	9	1.69	NA	NA		10	8	0.56	NA	NA		2	1	0.28	NA	NA
MOCA	23	23	0	NA	NA		27	28	9.95	NA	NA		24	24	0	NA	NA
